# Supplementary material for: Boosting CO2 Reduction with Spinel CoAl2O4 Anchored on N-Doped Graphitic Carbon
Source: Nanomaterials (Basel). 2026 Mar 31;16(7):422. doi: 10.3390/nano16070422 (PMC13075167; doi:10.3390/nano16070422)
Supplement: Supplementary file 1 [file nanomaterials-16-00422-s001.zip]

Archive with 1 entries (1 files):
- nanomaterials-4212079-supplementary.pdf
